# Supplementary material for: Recommending Unfunded Innovative Cancer Therapies: Ethical vs. Clinical Perspectives among Oncologists on a Public Healthcare System—A Mixed-Methods Study
Source: Curr Oncol. 2021 Aug 2;28(4):2902–13. doi: 10.3390/curroncol28040254 (PMC8395438; doi:10.3390/curroncol28040254)
Supplement: Supplementary file 1 [file curroncol-28-00254-s001.zip]

Archive with 1 entries (1 files):
- curroncol-1308984-supplementary.pdf
